# Supplementary material for: Vitamin D Receptor Deficiency Upregulates Pulmonary Artery Kv7 Channel Activity
Source: Int J Mol Sci. 2023 Aug 2;24(15):12350. doi: 10.3390/ijms241512350 (PMC10418734; doi:10.3390/ijms241512350)
Supplement: Supplementary file 1 [file ijms-24-12350-s001.zip]

Archive with 1 entries (1 files):
- ijms-2450125-supplementary.pdf
